# Supplementary material for: Development of Allogeneic Stem Cell-Based Platform for Delivery and Potentiation of Oncolytic Virotherapy
Source: Cancers (Basel). 2022 Dec 13;14(24):6136. doi: 10.3390/cancers14246136 (PMC9777144; doi:10.3390/cancers14246136)
Supplement: Supplementary file 1 [file cancers-14-06136-s001.zip]

Archive with 5 entries (4 files):
- cancers-1967088-supplementary/
- cancers-1967088-supplementary/cancers-1967088-supplementary.pdf
- cancers-1967088-supplementary/Sup Video 1 (231).mp4
- cancers-1967088-supplementary/Sup Video 2 (fadu).mp4
- cancers-1967088-supplementary/Table S3. Two-way ANOVA test.xlsx
