# Supplementary material for: Development of Allogeneic Stem Cell-Based Platform for Delivery and Potentiation of Oncolytic Virotherapy
Source: Cancers (Basel). 2022 Dec 13;14(24):6136. doi: 10.3390/cancers14246136 (PMC9777144; doi:10.3390/cancers14246136)
Supplement: Supplementary file 1 [file cancers-14-06136-s001.zip › cancers-1967088-supplementary/Table S3. Two-way ANOVA test.xlsx]

## Sheet: MDA-MB-231
Within each row, compare columns (simple effects within rows)
Number of families	3
Number of comparisons per family	7
Alpha	0.05
Dunnett's multiple comparisons test	Mean Diff.	95.00% CI of diff.	Below threshold?	Summary	Adjusted P Value
24h
Ctrl vs. CAL1 MOI 0.01	-1.291	-7.084 to 4.502	No	ns	0.8376
Ctrl vs. CAL1 MOI 0.1	-19.66	-33.47 to -5.849	Yes	*	0.02
Ctrl vs. CAL1 MOI 1	-72.24	-78.78 to -65.70	Yes	***	0.0001
Ctrl vs. CAL1 MOI 10	-68.39	-74.63 to -62.15	Yes	****	<0.0001
48h
Ctrl vs. CAL1 MOI 0.01	-45.64	-62.73 to -28.55	Yes	**	0.0021
Ctrl vs. CAL1 MOI 0.1	-71.17	-82.57 to -59.77	Yes	***	0.0001
Ctrl vs. CAL1 MOI 1	-84.88	-98.23 to -71.53	Yes	***	0.0007
Ctrl vs. CAL1 MOI 10	-93.56	-107.7 to -79.45	Yes	***	0.0008
72h
Ctrl vs. CAL1 MOI 0.01	-76.24	-94.38 to -58.10	Yes	**	0.0013
Ctrl vs. CAL1 MOI 0.1	-90.74	-109.8 to -71.63	Yes	**	0.0013
Ctrl vs. CAL1 MOI 1	-96.31	-117.8 to -74.79	Yes	**	0.0024
Ctrl vs. CAL1 MOI 10	-96.99	-119.1 to -74.91	Yes	**	0.0027

## Sheet: PC3
Within each row, compare columns (simple effects within rows)
Number of families	3
Number of comparisons per family	7
Alpha	0.05
Dunnett's multiple comparisons test	Mean Diff.	95.00% CI of diff.	Below threshold?	Summary	Adjusted P Value
24h
Ctrl vs. CAL1 MOI 0.01	0.2797	-8.342 to 8.902	No	ns	0.9997
Ctrl vs. CAL1 MOI 0.1	0.8352	-20.60 to 22.27	No	ns	>0.9999
Ctrl vs. CAL1 MOI 1	1.006	-23.32 to 25.33	No	ns	0.8172
Ctrl vs. CAL1 MOI 10	-19.06	-31.49 to -6.633	Yes	*	0.0168
48h
Ctrl vs. CAL1 MOI 0.01	-12.22	-50.79 to 26.34	No	ns	0.365
Ctrl vs. CAL1 MOI 0.1	-16.19	-38.88 to 6.491	No	ns	0.0945
Ctrl vs. CAL1 MOI 1	-43.19	-114.8 to 28.41	No	ns	0.1284
Ctrl vs. CAL1 MOI 10	-82.3	-96.83 to -67.76	Yes	**	0.0016
72h
Ctrl vs. CAL1 MOI 0.01	-28.39	-66.02 to 9.245	No	ns	0.0853
Ctrl vs. CAL1 MOI 0.1	-57.06	-119.8 to 5.661	No	ns	0.0599
Ctrl vs. CAL1 MOI 1	-85.94	-119.7 to -52.17	Yes	**	0.008
Ctrl vs. CAL1 MOI 10	-96.77	-104.9 to -88.66	Yes	***	0.0004

## Sheet: RPMI-7951
Within each row, compare columns (simple effects within rows)
Number of families	3
Number of comparisons per family	7
Alpha	0.05
Dunnett's multiple comparisons test	Mean Diff.	95.00% CI of diff.	Below threshold?	Summary	Adjusted P Value
24h
Ctrl vs. CAL1 MOI 0.01	-3.395	-16.52 to 9.727	No	ns	0.5657
Ctrl vs. CAL1 MOI 0.1	-45.65	-51.20 to -40.09	Yes	****	<0.0001
Ctrl vs. CAL1 MOI 1	-79.2	-83.25 to -75.15	Yes	****	<0.0001
Ctrl vs. CAL1 MOI 10	-82.8	-86.13 to -79.46	Yes	****	<0.0001
48h
Ctrl vs. CAL1 MOI 0.01	-67.11	-115.7 to -18.54	Yes	*	0.0259
Ctrl vs. CAL1 MOI 0.1	-82.38	-90.60 to -74.16	Yes	***	0.0005
Ctrl vs. CAL1 MOI 1	-85.75	-93.62 to -77.88	Yes	***	0.0003
Ctrl vs. CAL1 MOI 10	-90.33	-97.92 to -82.73	Yes	***	0.0002
72h
Ctrl vs. CAL1 MOI 0.01	-84.93	-92.25 to -77.61	Yes	****	<0.0001
Ctrl vs. CAL1 MOI 0.1	-90.36	-99.03 to -81.68	Yes	***	0.0004
Ctrl vs. CAL1 MOI 1	-93.11	-101.5 to -84.72	Yes	***	0.0003
Ctrl vs. CAL1 MOI 10	-95.29	-103.0 to -87.61	Yes	***	0.0001

## Sheet: FaDu
Within each row, compare columns (simple effects within rows)
Number of families	3
Number of comparisons per family	9
Alpha	0.05
Dunnett's multiple comparisons test	Mean Diff.	95.00% CI of diff.	Below threshold?	Summary	Adjusted P Value
24h
Ctrl vs. CAL1 MOI 0.01	-0.3988	-10.86 to 10.06	No	ns	0.9998
Ctrl vs. CAL1 MOI 0.1	-67.21	-88.30 to -46.12	Yes	**	0.0025
Ctrl vs. CAL1 MOI 1	-85.37	-94.59 to -76.14	Yes	***	0.0002
Ctrl vs. CAL1 MOI 10	-94.61	-105.5 to -83.75	Yes	***	0.0007
48h
Ctrl vs. CAL1 MOI 0.01	-61.1	-94.17 to -28.03	Yes	**	0.0097
Ctrl vs. CAL1 MOI 0.1	-90.95	-110.0 to -71.94	Yes	**	0.0022
Ctrl vs. CAL1 MOI 1	-94.33	-113.4 to -75.24	Yes	**	0.0021
Ctrl vs. CAL1 MOI 10	-97.26	-116.5 to -78.08	Yes	**	0.002
72h
Ctrl vs. CAL1 MOI 0.01	-82.48	-99.75 to -65.21	Yes	***	0.0001
Ctrl vs. CAL1 MOI 0.1	-95.13	-116.8 to -73.50	Yes	**	0.0027
Ctrl vs. CAL1 MOI 1	-96.88	-118.4 to -75.35	Yes	**	0.0025
Ctrl vs. CAL1 MOI 10	-97.19	-118.9 to -75.52	Yes	**	0.0026

## Sheet: B16-F10
Within each row, compare columns (simple effects within rows)
Number of families	3
Number of comparisons per family	7
Alpha	0.05
Dunnett's multiple comparisons test	Mean Diff.	95.00% CI of diff.	Below threshold?	Summary	Adjusted P Value
24h
Ctrl vs. CAL1 MOI 0.01	-4.999	-32.49 to 22.49	No	ns	0.7982
Ctrl vs. CAL1 MOI 0.1	-11.97	-43.48 to 19.54	No	ns	0.3383
Ctrl vs. CAL1 MOI 1	-15.58	-37.79 to 6.619	No	ns	0.1142
Ctrl vs. CAL1 MOI 10	-45.37	-65.20 to -25.54	Yes	**	0.0057
48h
Ctrl vs. CAL1 MOI 0.01	-3.773	-24.54 to 16.99	No	ns	0.8326
Ctrl vs. CAL1 MOI 0.1	-4.862	-27.94 to 18.22	No	ns	0.7402
Ctrl vs. CAL1 MOI 1	-21.4	-34.61 to -8.202	Yes	*	0.0118
Ctrl vs. CAL1 MOI 10	-69.91	-79.99 to -59.84	Yes	****	<0.0001
72h
Ctrl vs. CAL1 MOI 0.01	-5.095	-129.6 to 119.4	No	ns	0.9997
Ctrl vs. CAL1 MOI 0.1	-9.462	-135.2 to 116.3	No	ns	0.9984
Ctrl vs. CAL1 MOI 1	-1.267	-138.3 to 135.7	No	ns	>0.9999
Ctrl vs. CAL1 MOI 10	-57.07	-222.6 to 108.4	No	ns	0.3282

## Sheet: CT26
Within each row, compare columns (simple effects within rows)
Number of families	3
Number of comparisons per family	7
Alpha	0.05
Dunnett's multiple comparisons test	Mean Diff.	95.00% CI of diff.	Below threshold?	Summary	Adjusted P Value
24h
Ctrl vs. CAL1 MOI 0.01	1.676	-5.935 to 9.286	No	ns	0.5785
Ctrl vs. CAL1 MOI 0.1	1.676	-5.935 to 9.286	No	ns	0.5785
Ctrl vs. CAL1 MOI 1	-9.714	-22.82 to 3.392	No	ns	0.0884
Ctrl vs. CAL1 MOI 10	-67.85	-74.10 to -61.60	Yes	****	<0.0001
48h
Ctrl vs. CAL1 MOI 0.01	-10.05	-45.49 to 25.39	No	ns	0.4896
Ctrl vs. CAL1 MOI 0.1	-27.92	-48.95 to -6.893	Yes	*	0.0304
Ctrl vs. CAL1 MOI 1	-62.59	-140.8 to 15.61	No	ns	0.065
Ctrl vs. CAL1 MOI 10	-87.03	-96.38 to -77.69	Yes	***	0.0005
72h
Ctrl vs. CAL1 MOI 0.01	-13.26	-47.78 to 21.26	No	ns	0.3
Ctrl vs. CAL1 MOI 0.1	-31.25	-36.92 to -25.59	Yes	***	0.0004
Ctrl vs. CAL1 MOI 1	-60.77	-162.7 to 41.12	No	ns	0.0871
Ctrl vs. CAL1 MOI 10	-82.54	-88.24 to -76.85	Yes	****	<0.0001

## Sheet: EMT6
Within each row, compare columns (simple effects within rows)
Number of families	3
Number of comparisons per family	7
Alpha	0.05
Dunnett's multiple comparisons test	Mean Diff.	95.00% CI of diff.	Below threshold?	Summary	Adjusted P Value
24h
Ctrl vs. CAL1 MOI 0.01	0.814	-2.989 to 4.617	No	ns	0.5937
Ctrl vs. CAL1 MOI 0.1	0.814	-2.989 to 4.617	No	ns	0.5937
Ctrl vs. CAL1 MOI 1	-6.367	-19.28 to 6.542	No	ns	0.2081
Ctrl vs. CAL1 MOI 10	-57.25	-60.14 to -54.36	Yes	****	<0.0001
48h
Ctrl vs. CAL1 MOI 0.01	0.5276	-2.315 to 3.370	No	ns	0.9236
Ctrl vs. CAL1 MOI 0.1	0.4278	-2.655 to 3.510	No	ns	0.9791
Ctrl vs. CAL1 MOI 1	-26.11	-43.03 to -9.188	Yes	*	0.0201
Ctrl vs. CAL1 MOI 10	-87.14	-90.38 to -83.90	Yes	****	<0.0001
72h
Ctrl vs. CAL1 MOI 0.01	1.039	-6.550 to 8.628	No	ns	0.8318
Ctrl vs. CAL1 MOI 0.1	1.039	-6.550 to 8.628	No	ns	0.8318
Ctrl vs. CAL1 MOI 1	-25.66	-46.68 to -4.631	Yes	*	0.0319
Ctrl vs. CAL1 MOI 10	-88.57	-94.37 to -82.76	Yes	****	<0.0001

## Sheet: RM1
Within each row, compare columns (simple effects within rows)
Number of families	3
Number of comparisons per family	7
Alpha	0.05
Dunnett's multiple comparisons test	Mean Diff.	95.00% CI of diff.	Below threshold?	Summary	Adjusted P Value
24h
Ctrl vs. CAL1 MOI 0.01	-8.28	-19.93 to 3.371	No	ns	0.1341
Ctrl vs. CAL1 MOI 0.1	-12.1	-36.93 to 12.73	No	ns	0.2668
Ctrl vs. CAL1 MOI 1	-41.3	-52.94 to -29.67	Yes	***	0.0007
Ctrl vs. CAL1 MOI 10	-86.16	-101.4 to -70.92	Yes	**	0.0015
48h
Ctrl vs. CAL1 MOI 0.01	-32.81	-47.17 to -18.45	Yes	**	0.0062
Ctrl vs. CAL1 MOI 0.1	-69.39	-137.8 to -0.9426	Yes	*	0.0487
Ctrl vs. CAL1 MOI 1	-95.06	-100.4 to -89.73	Yes	****	<0.0001
Ctrl vs. CAL1 MOI 10	-97.56	-104.4 to -90.68	Yes	***	0.0002
72h
Ctrl vs. CAL1 MOI 0.01	-52.98	-80.77 to -25.19	Yes	**	0.0052
Ctrl vs. CAL1 MOI 0.1	-83.25	-108.7 to -57.80	Yes	**	0.0021
Ctrl vs. CAL1 MOI 1	-91.66	-123.2 to -60.13	Yes	**	0.006
Ctrl vs. CAL1 MOI 10	-94.48	-126.3 to -62.71	Yes	**	0.0059

## Sheet: TrampC2
Within each row, compare columns (simple effects within rows)
Number of families	3
Number of comparisons per family	7
Alpha	0.05
Dunnett's multiple comparisons test	Mean Diff.	95.00% CI of diff.	Below threshold?	Summary	Adjusted P Value
24h
Ctrl vs. CAL1 MOI 0.01	-3.766	-15.70 to 8.165	No	ns	0.454
Ctrl vs. CAL1 MOI 0.1	-18.45	-38.25 to 1.352	No	ns	0.0605
Ctrl vs. CAL1 MOI 1	-65.02	-90.19 to -39.84	Yes	**	0.0041
Ctrl vs. CAL1 MOI 10	-93.31	-105.1 to -81.53	Yes	***	0.0003
48h
Ctrl vs. CAL1 MOI 0.01	-3.694	-20.40 to 13.01	No	ns	0.7974
Ctrl vs. CAL1 MOI 0.1	-63.76	-81.32 to -46.20	Yes	**	0.0012
Ctrl vs. CAL1 MOI 1	-90.78	-99.97 to -81.58	Yes	****	<0.0001
Ctrl vs. CAL1 MOI 10	-96.17	-107.6 to -84.71	Yes	***	0.0005
72h
Ctrl vs. CAL1 MOI 0.01	-24.44	-72.71 to 23.84	No	ns	0.1864
Ctrl vs. CAL1 MOI 0.1	-81.5	-89.23 to -73.78	Yes	****	<0.0001
Ctrl vs. CAL1 MOI 1	-91.91	-99.03 to -84.79	Yes	****	<0.0001
Ctrl vs. CAL1 MOI 10	-97.81	-106.6 to -88.98	Yes	***	0.0003
